# Supplementary material for: Transcriptomic survey of key reproductive and metabolic tissues in mouse models of polycystic ovary syndrome
Source: Commun Biol. 2023 Jan 18;6:69. doi: 10.1038/s42003-022-04362-0 (PMC9849269; doi:10.1038/s42003-022-04362-0)
Supplement: Supplementary file 3 — Supplementary Data [file 42003_2022_4362_MOESM3_ESM.xlsx]

## Sheet: Supplementary Data 1
Supplementary Data 1 (source data for Fig. 2c-f): Bar plot showing expression level of DEGs enriched in lipid metabolism, steroid hormone metabolism and gonad development in PNA, Peripubertal androgenized, 17NF and maternal obesity
PNA
Gene	CNT1	CNT3	CNT4	DHT2	DHT4
Akr1cl	3.79034298992258	4.89323885190519	5.08373625534486	6.49555319630394	6.60378258863404
Inha	1.11563164941991	3.64235310561342	3.79480279257376	5.86834813061826	5.41258025712094
Fabp4	4.60513706255703	6.0547574644346	5.30874548301159	3.74574983260835	4.40618478718162
Hsd3b1	4.53425298292229	6.02960986596302	5.67479727047004	6.71388347192139	6.70585273226001
Acsbg1	3.00025094360596	3.50313055811474	2.74929318861551	4.96629150206533	4.63040738044713
Inhba	0	1.1034629642478	1.28153154420178	4.11223126625031	4.48486184319817
Cd74	3.00025094360596	2.98042571230556	2.74929318861551	3.97659578208422	4.82442356531856
Scd1	4.67270088554248	6.87059323738394	6.06230691089413	4.45614346418185	5.41258025712094
Cyp17a1	0	1.72132746817637	1.28153154420178	3.56838714134635	3.54789578986438
Peripuertal Androgenized
Gene	PeripubertalDHT2	PeripubertalDHT3	PeripubertalDHT4	CNT1	CNT2	CNT3	CNT4
Inha	1.54410070651694	4.05254779968731	1.5617131381093	1.01248383637226	1.65739785180711	0.934651834260587	1.54133791097024
Atp5j	4.84725651280373	4.41544568576459	4.8730555233932	4.11087282787015	3.72341287325565	3.78240962570341	4.02548458871748
Gal	0	0.746724663289503	1.97381794521137	2.01868547773903	3.64276039296028	0.934651834260587	2.75101997653945
17NF
Gene	NF1	NF2	NF4	CNT1	CNT2	CNT4
Elovl6	2.21233313015592	2.56955801570918	1.92251437821612	0.639163205040894	0.989328527799012	0
Acot7	3.19802931529957	1.98614338631158	3.60446593404805	2.29336427215976	1.57071625744754	0
Igfbp7	1.89750411034647	1.57265209942078	1.92251437821612	0	0	0
Fasn	4.03962316321121	3.56800848188652	3.76115145691431	1.9211040996476	2.78901235042018	2.64672546969088
Hmgcs1	0	0.99077706086629	1.26027611013476	1.69140115588674	2.78901235042018	2.92182727204748
Scd1	4.9104414788817	5.50546155899186	4.45491529411582	3.38904834695934	4.67984709942275	4.27936349953603
Maternal obesity
Gene	CNT1	CNT3	CNT4	Maternal_obesity2	Maternal_obesity3	Maternal_obesity4
Hsd3b1	4.3071897497108	5.8505351841306	5.49496713248085	3.05922628234753	4.53236174537109	4.87907809311814
Igfbp7	1.98837700129678	3.47576656021811	3.29564183014971	0	0.972795516083332	0
Thrsp	3.30796921723665	4.10437094472428	3.62518741499537	1.9340453279999	2.53933245573434	2.23508211752308
Fdx1	3.15613928162102	4.54074409996276	4.4866280048912	0.645471436700479	2.76039971681586	2.8439486511072
Cyp11a1	5.11421048529526	6.66163601795475	6.43753789088038	3.15372510212203	5.50084782817075	5.62066364128565
Acly	3.15613928162102	4.0168424402235	3.89327789402165	2.30735639587794	1.95899845386293	2.23508211752308
Fasn	3.44533105093876	4.71771144089861	4.31461066813286	2.1327420486568	3.12120102030878	3.0730986753445
Scd1	4.44462239188939	6.69020866999224	5.88157575222523	3.74561467880577	4.5911622637121	5.65645629351226

## Sheet: Supplementary Data 2
Supplementary Data 2 (source data for Fig. 3c): Heatmap of expression of DEGs enriched in Ovulation cycle and Steroid hormone metabolism in PNA, maternal obesity, Peripubertal androgenized, and 17NF
Ovulation cycle				Steriod Hormone
Gene	mean_PNAOvu_CNT	mean_PNAOvu_DHT			PNACNT	PNADHT
Bmpr1b	0.241812010760952	-0.241812010760952		Bmpr1b	0.241812010760952	-0.241812010760952
Esr2	0.228780353782795	-0.228780353782795		Saa1	0.373182160019603	-0.373182160019603
Lhcgr	0.187932803058551	-0.187932803058551		Apof	0.319649371448001	-0.319649371448001
Fshr	0.494319250558794	-0.494319250558795		Mt3	0.234122116120791	-0.234122116120792
				Hsd11b2	0.25429671817725	-0.25429671817725
Gene	mean_PPOvu_CNT	mean_PPOvu_DHT		Agt	0.211923227905539	-0.211923227905539
Inha	-0.323088697195495	0.323088697195494		Kcnma1	-0.203167811060953	0.203167811060954
Nr5a1	-0.256676812114925	0.256676812114924		Lhcgr	0.187932803058551	-0.187932803058551
Bmpr1b	-0.348968995069978	0.348968995069978		Fgf1	-0.310401266042789	0.310401266042789
Igf1r	-0.131394957234513	0.131394957234514
Esr1	0.234095839892298	-0.234095839892297		Gene	PPCNT	PPDHT
Amh	-0.320942203696326	0.320942203696325		Cyp27a1	-0.46105306035699	0.46105306035699
Esr2	-0.42760776134538	0.42760776134538		Pbx1	-0.174887734100278	0.174887734100278
Nrip1	-0.139770408123855	0.139770408123854		Hsd17b7	0.998490605298648	-0.998490605298649
Fshr	-0.326835420172745	0.326835420172745		Apoa2	0.2992396410795	-0.2992396410795
Anxa1	0.174602640648712	-0.174602640648711		Hmgcs2	-0.254165542968919	0.254165542968919
				Hsd3b2	0.507254298612128	-0.507254298612128
				Hsd3b6	0.405845040317803	-0.405845040317803
Gene	mean_NFOvu_CNT	mean_NFOvu_NF		Bmpr1b	-0.348968995069978	0.348968995069978
Nos3	0.353254075239353	-0.353254075239352		Abca1	-0.569874390038935	0.569874390038934
Plat	-0.125671129613019	0.12567112961302		Dhcr24	-0.156426173996446	0.156426173996446
Agt	-0.17859728800556	0.178597288005561		Wnt4	0.663874583918807	-0.663874583918806
Inhba	-0.137899641531451	0.137899641531451		Kit	-0.802165207628293	0.802165207628293
				Sult1e1	-1.10042195269311	1.10042195269311
				Hsd17b11	-0.360575174492897	0.360575174492896
Gene	HFHSCNT	HFHS_HFHS		Apoc1	-0.230121312647479	0.230121312647479
Mdk	-0.135927677769272	0.135927677769272		Apoe	-0.436658372886219	0.436658372886219
Adrm1	-0.174064974743422	0.174064974743422		Igf1r	-0.131394957234513	0.131394957234514
Bmpr1b	0.420116574062843	-0.420116574062842		Adm	0.661498854437963	-0.661498854437963
Igf1r	0.172536635732992	-0.172536635732992		Dkk3	0.225275960540956	-0.225275960540955
Inhba	0.772666746722288	-0.772666746722287		Sult1a1	-0.516565199907006	0.516565199907006
Esr2	0.411567983903427	-0.411567983903427		Esr1	0.234095839892298	-0.234095839892297
Nrip1	0.180648174969614	-0.180648174969614		Ces1d	-0.917096226394857	0.917096226394856
Egr1	0.222831278117887	-0.222831278117886		Mt3	-1.03799793612197	1.03799793612197
Anxa1	-0.181196412775168	0.181196412775169		Kcnma1	0.428326307914513	-0.428326307914512
				Aplp2	0.207885426119618	-0.207885426119618
				Sc5d	0.304361773798191	-0.30436177379819
				Apoa4	-0.508480384955496	0.508480384955496
				Cyp11a1	0.37856458756151	-0.37856458756151
				Rora	0.427508828865997	-0.427508828865997
				Fabp6	0.714688680144829	-0.714688680144829
				Hsd17b3	-0.984784445643627	0.984784445643627
				Srd5a1	-0.273199759617366	0.273199759617366
				Npc2	0.121117156170926	-0.121117156170927
				Cyp2d22	0.125681830557811	-0.125681830557811
				App	0.121958642399005	-0.121958642399004
				Abcg1	-0.473094055372137	0.473094055372137
				Cyp1b1	0.0907374378928534	-0.0907374378928534
				Fgf1	-0.266101692191657	0.266101692191657
				Lrp5	-0.349149032158238	0.349149032158238
				Cyp17a1	-1.77051969231545	1.77051969231545
				Gene	HFHSCNT	HFHS_HFHS
				Nr5a2	0.169138317713195	-0.169138317713194
				Pbx1	0.17793169157347	-0.17793169157347
				Tiparp	0.190322312883162	-0.190322312883162
				Bmpr1b	0.420116574062843	-0.420116574062842
				Hint2	-0.190970296351387	0.190970296351386
				Prkaa2	0.356841416440018	-0.356841416440018
				Rest	0.289990351165511	-0.289990351165512
				Por	-0.250950415750556	0.250950415750557
				Apoc1	-0.26828987972385	0.26828987972385
				Apoe	-0.093810253495584	0.0938102534955831
				Igf1r	0.172536635732992	-0.172536635732992
				Lamtor1	-0.151513581414219	0.151513581414219
				Tecr	-0.161332715660249	0.16133271566025
				Mt3	0.24265323962975	-0.242653239629751
				Hsd11b2	0.211527026831971	-0.21152702683197
				Mvd	-0.133858203093809	0.133858203093808
				Cyp19a1	0.522977511689914	-0.522977511689913
				Cyp11a1	-0.182911220735607	0.182911220735605
				Nfe2l1	0.173471278476789	-0.173471278476789
				Med1	0.157147053823585	-0.157147053823585
				Nr1d1	-0.204224375714589	0.204224375714588
				Akr1c14	0.315586106133194	-0.315586106133194
				Akr1c18	-0.523193301781579	0.52319330178158
				Erg28	-0.161338491733322	0.161338491733322
				Dab2	0.141499507126889	-0.141499507126889
				Cyb5r3	-0.144442971067455	0.144442971067456
				Tspo	-0.17305096885798	0.173050968857979
				Lima1	0.166293549845285	-0.166293549845285
				Comt	-0.133370401075203	0.133370401075202
				Stub1	-0.167938526139074	0.167938526139073
				Stard4	0.168754941761925	-0.168754941761924
				Egr1	0.222831278117887	-0.222831278117886
				Sf1	0.196297583236733	-0.196297583236734
				Vldlr	0.162866582424454	-0.162866582424454
				Gene	NFCNT	NFNF
				Akr1cl	-0.118008726914697	0.118008726914697
				Cyb5r1	-0.174468224706246	0.174468224706246
				Soat1	0.0888039689220443	-0.0888039689220452
				Hsd17b7	0.783503259765679	-0.783503259765679
				Hsd11b1	0.398334938529017	-0.398334938529017
				Hsd17b12	0.19116175750435	-0.191161757504349
				Ebp	0.210275398686763	-0.210275398686764
				Nsdhl	0.414829954915482	-0.414829954915483
				Fdps	0.430562672713632	-0.430562672713632
				Pmvk	0.415595294340806	-0.415595294340807
				Hmgcs2	-0.0830999828115777	0.0830999828115777
				Hsd3b1	0.0749355366370157	-0.0749355366370157
				Scp2	-0.0977515843216752	0.0977515843216752
				Cyp51	0.459852855887368	-0.459852855887369
				Insig1	0.369024413054716	-0.369024413054716
				Igfbp7	0.10653504364813	-0.10653504364813
				Spp1	0.590997954425024	-0.590997954425024
				Scarb1	0.17985486403995	-0.17985486403995
				Apoc1	0.267831344943113	-0.267831344943113
				Lipe	0.223093563863961	-0.22309356386396
				Dhcr7	0.428477433694225	-0.428477433694225
				Lss	0.408035621968296	-0.408035621968296
				Apof	0.762331784958211	-0.762331784958211
				Star	0.297582154228563	-0.297582154228564
				Asah1	-0.0878371780060467	0.0878371780060458
				Msmo1	0.298800252953407	-0.298800252953406
				Tecr	0.0872490352421416	-0.0872490352421416
				Ces1d	0.590754343803784	-0.590754343803784
				Mvd	0.337753851688458	-0.337753851688458
				Agt	-0.17859728800556	0.178597288005561
				Fdft1	0.116035758962537	-0.116035758962537
				Ldlr	0.205144651439844	-0.205144651439844
				Aplp2	0.104227630481149	-0.10422763048115
				Sorl1	-0.25521967075727	0.25521967075727
				Sc5d	0.422588512255212	-0.422588512255212
				Apoa4	0.104873686087504	-0.104873686087505
				Cyp19a1	-0.200342325874275	0.200342325874275
				Akr1c18	0.663182719057579	-0.66318271905758
				Hmgcr	0.237982697606142	-0.237982697606142
				Hmgcs1	0.263752551025474	-0.263752551025473
				Npc2	0.129838136283669	-0.129838136283668
				Sqle	0.481464670076846	-0.481464670076845
				Cyp2d22	0.144670945458771	-0.14467094545877
				Cyb5r3	0.120291201192237	-0.120291201192238
				Sod1	0.0748394150035532	-0.0748394150035532
				Tm7sf2	0.631567355131891	-0.631567355131891

## Sheet: Supplementary Data 3
Supplementary Data 3 (The source data for Fig. 5a-d): Metabolic pathway analysis of MII oocytes
PNA
		Atp2a2	Ctnnb1	Foxo1	Gpr68	Lpin1	Mcu	Myo1c	Prkcb	Rac1	Srsf3
	MIIPNACNT1	1.66099412759271	1.70847147409034	1.72456996857073	0.0101869326497768	0.0376774415045668	1.89027795927764	0.474157812509182	0.0227763789532448	1.03944979795296	0.375442455400355
	MIIPNACNT2	1.70550497531415	1.8360824854124	1.75317087950858	0	0.0127147456262084	1.8858291489967	0.494571895198095	0.0620162257162568	1.19491164667776	0.525308107058023
	MIIPNACNT3	1.51685477090365	1.64957205763969	1.91061982632097	0.121666140085548	0.121666140085548	1.99326694239557	0.537413075061705	0	1.14253993712536	0.373506115303655
	MIIPNACNT6	1.48006989821846	1.87031959081007	1.80436713796283	0.0381003846060282	0.0792967005422771	1.8964038039398	0.533865228983394	0	1.2683699653383	0.416199727734673
	MIIPNACNT11	1.41637222742584	1.76286956859546	1.61139197128717	0.0146196809871222	0.00400842947121087	1.97836212009742	0.481522649435688	0.0432330507062252	1.18170756949502	0.386123444342489
	MIIPNACNT12	1.57844271252788	1.70819981749064	1.6959560416285	0.0739529401624709	0.0559710807541582	2.08829705207246	0.58039852660655	0	0.78377370515344	0.352175948107973
	MIIPNACNT13	1.67148843458763	1.77125913114948	1.76734923406328	0.0448557306637127	0.0226793488215063	1.97422489092025	0.618622935396658	0	1.05546441180692	0.307021010066857
	MIIPNACNT14	1.5066001009498	1.59421633805336	1.6670009466059	0	0.0793843878592408	2.14223502501737	0.507397618383044	0.152927740741774	0.749232215743983	0.316117729917895
	MIIPNADHT1	1.72807912064146	1.92573984391603	1.87841269262792	0.0733496974198266	0.0494926366731907	2.18632325736191	0.615109460841185	0.331616450828052	1.24149572515547	0.573097242073005
	MIIPNADHT2	1.86670327900647	1.96894840199966	2.07523840523413	0.0479239828674294	0.0977114909139445	2.34638831940661	0.743038605759896	0.0521689380710643	1.34271365867217	0.559474051815642
	MIIPNADHT3	1.64180162015565	1.92586772776332	1.92023180489766	0.074290563991658	0.074290563991658	2.49363853588311	0.88653851006374	0.0378350093938936	1.25458738831737	0.380296617824483
	MIIPNADHT5	1.56566806245144	1.8643365980231	1.71254405274879	0	0	2.42458761149751	0.563706965238954	0	1.03574992355831	0.264569285709353
	MIIPNADHT6	1.86384678817813	1.8845238751873	1.81659007984983	0.0216947945751239	0.00935545991924319	2.21845406758708	0.588940796922956	0.101225440073828	1.42733648946227	0.459170322578955
	MIIPNADHT7	1.6755059601872	1.90422115153171	1.96419514162268	0	0.201682425583607	1.91368529088964	0.638605261421685	0.227440051668727	1.25900033898903	0.454007561422601
	MIIPNADHT8	1.97977706226251	2.10842864459336	2.00983062922293	0.0537599140279226	0.153316340357426	2.4224111910895	0.572806778642864	0.0537599140279226	1.48712020676831	0.770041430594731
	MIIPNADHT10	1.58382444704322	1.64468268651498	1.80776207581104	0.142283664616686	0.049711530097643	2.67107637143666	0.75202597857079	0.185542630368696	1.11143479505812	0.341987741319365
	MIIPNADHT11	1.77358790588869	1.72469481069749	1.86763845849431	0.304627200920854	0.24775565666228	2.12193866730548	0.570113673677631	0.0185696357258835	1.56962667654066	0.515665363426417
	MIIPNADHT12	1.19218218251088	1.83686072924235	1.9074150770736	0.108597064655448	0.206547560589081	2.03514476014304	0.37765010618	0.206547560589081	1.11999401022154	0.37765010618
Peripubertal androgenized
		Cry1	Hdlbp	Hmgb2	Insig1	Kcnma1	Nrp1	Pias2	Ptges3	Sirt1	Yap1
	MIIPrepubertalCNT1	1.39829746637323	1.50633387665266	2.1379692779481	0.944037117153	0.379712263934346	0.440984542495292	0.244606242113113	0.498718299291648	0.440984542495292	1.99792257082011
	MIIPrepubertalCNT2	1.29927328724284	0.95550323997497	2.19721272557216	0.587780739037646	0.510820290489546	0.12516157434624	0.236385971080173	0.78845008770752	0.12516157434624	2.15175042040141
	MIIPrepubertalCNT3	0.920986323603665	0.851770351771033	0.777404894277253	0.609695093062323	0.155270679368747	0.408076491751436	0.51395846681508	0.609695093062323	0	2.16639955048524
	MIIPrepubertalCNT4	1.47637736747129	1.13014534861449	1.82164847996449	0.874386619355711	0.255514628648588	0.627743058722447	0.299623795677363	0.255514628648588	0.255514628648588	2.37786233310199
	MIIPrepubertalCNT5	1.46620342241826	1.43292383755851	1.99902696925137	1.04508888854797	0.192873186944506	0.596339508876217	0.354493157029197	0.57661690978094	0.303468057922664	2.19864491301508
	MIIPrepubertalCNT6	1.1724863180217	1.05024264139383	1.78432952952287	0.805983061912065	0.221365393904119	0.269816502644671	0.443084139248657	0.590717174656203	0.170446711292275	1.95594425523439
	MIIPrepubertalCNT7	1.30693589955378	1.14128848968474	2.38606342303093	1.06865217840548	0.223689263151185	0.595929840928186	0.341714741844037	0.662718241861903	0.272583338676569	1.96155592664657
	MIIPrepubertalCNT8	1.55039181498257	1.36231855367575	2.19765033162985	0.997818521294473	0.238512640369743	0.50329296170232	0.238512640369743	0.693386689654019	0.297374706738161	2.23539263027591
	MIIPrepubertalCNT9	1.22568593799228	1.37458461578387	2.2995493913427	1.15930875978806	0.362937357930583	0.283794039474614	0.10380711601181	0.928776585972873	0.436273780697184	2.14565816333853
	MIIPrepubertalCNT10	1.11933050132428	0.878155364017154	1.22111783705738	0.446339983997332	0.171873450853799	0.661469558707487	0.247868408974433	1.07232215063898	0.210592660473211	2.16739645969883
	MIIPrepubertalCNT11	1.39408956386155	1.38854524288597	2.43244332036782	1.29538170005958	0.237021116174148	0.649116186112887	0.304999144258911	0.716659846619057	0.321295385948443	2.15182564711644
	MIIPrepubertalCNT12	1.49692878475871	1.09885827508971	1.8531308415404	0.903087107753948	0.200737788669191	0.483938485204253	0.367838319838861	0.587950662572929	0.427572363117986	2.42612187022692
	MIIPrepubertalCNT13	1.39393478219393	0.775162121990085	2.48662599942813	0.866083686400913	0.129059768548649	0.438920836354993	0.187837305734166	0.709603987493463	0.295944328848337	1.7964437369646
	MIIPrepubertalCNT14	1.39138175804556	0.824781587550708	2.53559732221206	0.901963408691899	0.0875779231056617	0.495117625171498	0.311966747195773	0.741140739871913	0.242618241694112	2.23312630432108
	MIIPrepubertalCNT15	1.31449045770027	1.24201420255171	2.33889962294931	0.940646349210626	0.231328178374965	0.554331182457023	0.432150214822508	0.842163909018179	0.445062350170339	1.88492401167159
	MIIPrepubertalCNT16	1.20313981272532	0.756106694540222	1.91561044938124	0.850935381581077	0.132120586963734	0.302409213199631	0.401698527595372	0.756106694540222	0.302409213199631	1.87312304013349
	MIIPrepubertalCNT17	1.36843031422569	1.79802009817794	1.90876066426052	1.00881742104926	0.481600285692937	0.49708009954632	0.481600285692937	0.633293025565188	0.264683451887481	2.02024181707387
	MIIPrepubertalCNT18	1.56244864082118	1.09732505869766	2.27837847801951	0.937094407463986	0	0.635080305832932	0.287199555367138	0.692181913455523	0	2.56316659750309
	MIIPrepubertalCNT19	1.32322880358565	1.48628788769763	2.56281575171587	1.16847760957029	0.200250799652348	0.617972974567469	0.298918742899928	0.804347060406436	0.367014083898286	2.15193145390814
	MIIPrepubertalCNT20	1.26798164012355	1.31803637761676	2.51034062033366	1.0053447834177	0.0872803884652754	0.694760164975743	0.375701869549189	0.493731253305032	0.375701869549189	2.07082923780171
	MIIPrepubertalCNT21	1.26992293562826	1.44857770462756	2.08780592700368	0.828783839408565	0.236099363902676	0.328733714219554	0.34337159925238	0.54055638263444	0.186351967636262	2.04632955477054
	MIIPrepubertalCNT22	1.24935742990693	1.44109404281166	1.93784868048582	0.887213749465585	0.346905817955899	0.628844847525642	0.207322830557432	0.653115939647166	0.279547776016888	2.17325449440657
	MIIPrepubertalCNT23	1.51289707601731	1.53814064720212	2.7109390411787	0.942669761699357	0.160494807519744	0.528488732575528	0.381339390080678	0.626183525632966	0.0564092166601106	2.05278635138818
	MIIPrepubertalCNT24	1.2883752676815	1.57636049834123	2.17805982305491	0.913776060782503	0.143687171910666	0.512583578240197	0.380877737233474	0.656035642231243	0.208463790743578	2.1179508498884
	MIIPrepubertalCNT25	1.61213810815116	1.42030705796561	2.27739881641462	1.16405947403761	0.240269286257833	0.579193035646539	0.562138834667138	0.805247561220254	0.352398809647091	2.25232997798092
	MIIPrepubertalCNT26	1.39098521566317	1.68308604834926	2.33684787693486	1.10636827600284	0.256301817867941	0.594159311504384	0.439431674440298	0.783997813368018	0.425388531326146	2.03668808757959
	MIIPrepubertalCNT27	1.3385476413137	1.63845999510837	2.08183234763988	0.99820700113585	0.263743478519271	0.624033653646144	0.447660393794555	0.613546925378144	0.342796826476425	2.16339430340021
	MIIPrepubertalCNT28	1.48399897726704	1.12875437100257	2.22745882502716	1.27871376872165	0.204873567914503	0.374827020322702	0.405607583080555	1.18592046561334	0.276356550187344	2.13508104547768
	MIIPrepubertalCNT29	1.46625160455161	1.19176542935483	2.28170350246445	0.853294710259309	0.111711465321006	0.479080387273842	0.26795970488421	0.863314362300795	0.303484453798723	2.11959823516988
	MIIPrepubertalCNT30	1.3514902268379	1.78198410921023	2.43665207462979	1.00375615532738	0.353592387158032	0.549104225756868	0.315651799753788	0.670079532248613	0.14761404129385	2.25067007802842
	MIIPrepubertalCNT31	1.00341332567119	1.3766376257347	2.10492166694071	0.908572818179564	0.220577526195207	0.367578969669538	0.465186918075136	0.401184734213176	0.180183660044797	1.99705831652319
	MIIPrepubertalCNT32	1.37783120702456	1.3229317767556	2.6562211210741	1.10288308885068	0.192171118208387	0.722409515543057	0.353298272425943	0.722409515543057	0.42506816253947	2.09160585123231
	MIIPrepubertalCNT33	0.859901675658571	1.26162434681757	1.31529681138056	0.460024092358599	0	0.679818876631178	0.460024092358599	0.575948086525994	0	2.10462791579343
	MIIPrepubertalCNT34	1.32651068675261	1.7723187165636	2.11456963478864	0.934819070570111	0.341488325502776	0.681528140254348	0.218512122814894	0.617768435996699	0.281889427466261	2.05381224727651
	MIIPrepubertalCNT35	1.35885593742983	1.5894261343017	2.17936453932073	1.09827453870081	0.240360061145838	0.518357627120884	0.341858021667761	0.638031559079885	0.2555058764558	2.2513493048547
	MIIPrepubertalCNT36	1.17302545698062	1.22291347624352	1.8649173132852	0.50757686775423	0.221520492609702	0.345918930744583	0.50757686775423	0.402758544906481	0.0794187660404914	2.06186057490263
	MIIPrepubertalCNT37	1.25113879296929	1.26653747640597	1.35425928226239	1.26653747640597	0.0528052811850254	0.760203453319405	0.533516148608137	0.564825547502285	0.239899769747397	2.21196563351424
	MIIPrepubertalCNT38	1.43329242905092	1.53382602507359	2.22432511078508	1.08213052791918	0.235893914596763	0.680811396922946	0.235893914596763	0.586741665768224	0.235893914596763	2.08015626868733
	MIIPrepubertalCNT39	0.763552823099	1.54048159951958	2.41917518597938	1.04148398198493	0.377308854730824	0.476941721223178	0.377308854730824	0.609937771931961	0.266639553181245	1.91777896419078
	MIIPrepubertalCNT40	1.49810682961754	1.39163320813563	2.14469221041944	1.11885191112921	0.203675267888471	0.566683608541098	0.312682564136037	0.980583909636558	0.483182035850183	2.17080216979625
	MIIPrepubertalCNT41	1.26346442818575	1.17451671597232	2.21616771865917	1.16113855423066	0.12136184011516	0.665901720400836	0.229576206201822	0.573349734438259	0.194789848075542	2.18762829915102
	MIIPrepubertalCNT42	1.30358340951771	1.91120209004427	2.51773619753361	0.850678321637586	0.376543554922621	0.617082657469434	0.376543554922621	0.680792786852928	0.266069702625878	2.15416050328214
	MIIPrepubertalCNT43	1.24775933212643	1.22657016839382	2.00490310598749	1.28883649529102	0.198069286283929	0.548211682126803	0.311211635940843	0.900288317824151	0.256239757258617	2.21678199162443
	MIIPrepubertalCNT44	1.42184163108851	1.5100193783631	2.03368223170167	0.927542403146014	0.234685793560073	0.323583826649564	0.344626160117091	0.616435924536454	0.344626160117091	2.13247377144235
	MIIPrepubertalCNT45	1.4293168007993	1.22030932950713	2.08097366548114	1.01271541628025	0.141881931507676	0.427580097441668	0.341110176318997	0.738355115890441	0.285395392062328	2.06499171566825
	MIIPrepubertalCNT46	1.1168616879344	1.46578085157954	2.68151303710167	0.822275796562545	0.354329208927248	0.724190688116466	0.615428102473418	0.790637799581206	0.493376138402361	1.9391933965927
	MIIPrepubertalCNT47	1.45799562161944	1.59838276385648	2.3209592397267	0.880930710260285	0.385975207912572	0.385975207912572	0.534486855892055	0.601215180781492	0.302535819809646	2.12347375294931
	MIIPrepubertalCNT48	1.45446821381386	1.49117523953122	1.98020061030345	1.36659243642859	0.470255766914238	0.875860924039787	0.444927185116164	0.841949714440849	0.364848563891671	2.16161633221359
	MIIPrepubertalCNT49	1.18484943610647	1.18484943610647	1.70270846722789	1.06781870174673	0.345547092573822	0.573197375162784	0.269700339670052	0.381416885479218	0.269700339670052	2.06860477149577
	MIIPrepubertalCNT50	1.34736240025372	1.23562044506335	1.79733672852616	0.946301598071693	0.341283561188645	0.566824121722405	0.341283561188645	0.444226816146955	0.185130975264755	2.11271836432306
	MIIPrepubertalCNT51	1.28794028620071	1.19778609866448	1.86224057626911	0.810996194097095	0.271961992251288	0.446329856791613	0.405504695358991	0.838396594785906	0.117796231580788	2.04779627771856
	MIIPrepubertalCNT52	1.53842048761551	1.69181202464907	2.37514840632764	1.13560785010685	0.281478088048358	0.616996577810033	0.659913515552143	0.721021371668049	0.500880689341811	2.15634975478946
	MIIPrepubertalCNT53	1.33366693281663	0.800675168448451	2.51642486023054	0.634563417906319	0.065946074386299	0.435252305950144	0.597753149230036	0.769587223473941	0.186070638374737	2.41817613604936
	MIIPrepubertalCNT54	1.49527528109291	1.16591910741727	1.46170471858844	0.963112714796078	0.199577711346271	0.508419479864242	0.508419479864242	0.313455908264983	0.199577711346271	2.34416029379912
	MIIPrepubertalCNT55	1.11241524432711	1.41567298453015	2.63816085022247	0.928721933944081	0.157124537011965	0.67505154134594	0.449250878530849	0.906061874906047	0.249644389194277	2.13844350089237
	MIIPrepubertalCNT56	1.34300651308498	1.60937391550593	2.04214921357671	0.85600464104719	0.169405685345194	0.479542606044976	0.314227528295836	0.774329502434955	0.314227528295836	1.97614658910905
	MIIPrepubertalDHT1	1.3828743706663	1.55704502936827	2.16092575838177	0.837880647208687	0.36632312176979	0.573370572171302	0.409207616231918	0.499459943741565	0.309994379707679	2.05339606690093
	MIIPrepubertalDHT2	1.36682910229051	1.24508102141303	2.18681471810809	1.16655294861639	0.202808456222382	0.446027606099697	0.371339856532138	0.974110782753751	0.232944016149506	1.98210243875459
	MIIPrepubertalDHT3	1.28123196109894	1.53503817733843	1.43698521721326	0.851811051065392	0.297738672537377	0.576794254057053	0.265021162989257	0.433009122626063	0.281513716224746	2.17018093975662
	MIIPrepubertalDHT4	1.19558506662645	1.3783902549488	1.90374616074567	0.942789022773638	0.203780118551656	0.544236030443149	0.471716399757198	0.544236030443149	0.215995756512989	2.00610162665043
	MIIPrepubertalDHT5	1.15177572035051	1.56888270299081	2.19854927435943	0.801151935371921	0.343141870078381	0.300761748956804	0.25650576051834	0.422866933741984	0.161645715818694	2.29143807575484
	MIIPrepubertalDHT6	1.36272453903083	1.75948950960851	1.93432167150655	1.10139192523492	0.27543840517542	0.771370962362864	0.389106677522059	0.746630084880091	0.314781034637165	1.94193084222472
	MIIPrepubertalDHT7	0.953890933897639	1.56556178435158	2.62760221670918	0.675439485309437	0.39369488645947	0.442549540536701	0.41842053098559	0.368342351417493	0.1702126948797	1.89882509795797
	MIIPrepubertalDHT8	1.35671982523403	0.629976727527997	1.85485444839593	1.14142713103941	0.154569674997038	0.607468361104483	0.378215788889791	0.715262073645411	0.607468361104483	1.94842149075841
	MIIPrepubertalDHT9	1.40318412505462	1.63687501460343	1.68632240812407	0.846492047570971	0.409809895886738	0.655564087587798	0.428840436698242	0.527488963674437	0.196458547486662	2.02616044147284
	MIIPrepubertalDHT10	1.23914779138256	1.34371470594481	2.2103801989838	0.974261110153643	0.191807302083011	0.589707486545124	0.516767080209072	0.679357764132213	0.25929176016041	2.25570907482156
	MIIPrepubertalDHT11	1.08083360606931	1.27987227375837	1.02420263146588	0.758854820377631	0.150367480919405	0.396615276482794	0.594048333842665	0.150367480919405	0	2.57791080022244
	MIIPrepubertalDHT12	1.14666701808298	1.46573626479039	1.95456369971473	0.821562368807134	0.255580863996241	0.557458758712171	0.578090191670827	0.546981194134154	0.226984161637984	1.89891178598851
	MIIPrepubertalDHT13	1.46420249358558	1.39563401028095	2.14993285723326	1.03491912230237	0.266711538596738	0.650756912780378	0.477058383846673	0.763717051801435	0.237011575088221	2.11598104724584
	MIIPrepubertalDHT14	1.17441198175571	1.69973168249278	2.30478959825464	0.732158187208131	0.143427743828006	0.694372505636288	0.326103321940413	0.732158187208131	0.326103321940413	2.08158487626056
	MIIPrepubertalDHT15	1.42348659477546	1.56126575902189	2.40097395680597	0.994566239679659	0.241037081344835	0.616145014847572	0.50945571196526	0.695691601881916	0.186003243751788	2.12947480931844
	MIIPrepubertalDHT16	0.626872955852346	1.46155113565226	1.33225910344599	0.420714264549733	0	0.529096904348135	0.420714264549733	0.420714264549733	0	2.42361891616533
	MIIPrepubertalDHT17	1.45620685035409	1.34834229175048	1.90834880272518	0.930262042902197	0.246174248313228	0.443560109746981	0.52933688680371	0.575239030412424	0.430682825751866	1.91718129472948
	MIIPrepubertalDHT18	0.693497364410043	1.5586974838801	1.38681959092	0	0.22328363957004	0.693497364410043	0	0.22328363957004	0	1.60999814774758
	MIIPrepubertalDHT19	0.858745186985513	1.11195482742567	2.30371511822124	1.26705176809624	0.703170737171948	0.858745186985513	0.518852490679993	0.783980342104282	0	2.11758717037184
	MIIPrepubertalDHT20	1.30208842207761	1.21204130383015	2.40205253591529	0.879811525167502	0.183564278975383	0.637804948555861	0.45469452928984	0.637804948555861	0.252971048235495	2.25643915234472
	MIIPrepubertalDHT21	1.20444716413079	1.48981841096616	2.32312221874528	1.03185082881973	0.365024973030225	0.879527134373076	0.365024973030225	0.72140414463014	0.268793542922286	2.05213068890231
	MIIPrepubertalDHT22	1.33884371409959	1.60938542772767	1.84744087555255	1.00625423737381	0.367704594025758	0.572354924692295	0.451961267399799	0.542050714074942	0.183192020167033	2.11127724273665
	MIIPrepubertalDHT23	1.36643766271577	1.75986386078756	2.09725955096123	1.06135669018195	0.219530753322471	0.57974042570177	0.399436506402542	0.659006033705839	0.219530753322471	2.24287550797578
	MIIPrepubertalDHT24	1.24604194053517	1.74142273924934	2.11197675286144	0.876876630586588	0.285334847544838	0.456071335188945	0.507067414811524	0.729080743701838	0.221266212352756	2.11197675286144
	MIIPrepubertalDHT25	0.626892676892388	1.28519029480697	1.35181610537245	0.117374735390852	0.222408490763207	1.05365374326552	0.484093757895665	0.914083927290583	0.404239706843656	2.34804566814715
	MIIPrepubertalDHT26	1.31105108854052	1.69789707622302	2.03375501309569	0.911271247689543	0.411720100893522	0.661304483116793	0.411720100893522	0.489604489101211	0.234988470428873	2.21158911500476
	MIIPrepubertalDHT27	1.01212859622611	1.07384020080715	1.97044478288729	0.780347185681813	0.197974605628191	0.556391678397448	0.300319608657648	0.605375225223353	0.233266324578737	1.96432249720317
	MIIPrepubertalDHT28	1.29856248999182	1.70437649865852	1.96825109414305	0.871262615527496	0.393806321618077	0.645695517086373	0.393806321618077	0.572211213270598	0.254307295955459	2.17464172346002
	MIIPrepubertalDHT29	1.4414644455871	1.39908899444391	2.43204545261682	1.27969279187947	0.247327449975022	0.551912327815378	0.42272984780082	0.785062102155071	0.161586382080167	2.26471707110728
	MIIPrepubertalDHT30	1.26739578114211	1.70250326691964	1.9440923275077	0.964212935770251	0.392866870984626	0.836974441585434	0.422640721722195	0.621501679342562	0.255394607870002	1.97717371151685
	MIIPrepubertalDHT31	1.43222858080905	1.00661888191132	2.02489238361343	1.08655635959421	0.157676087393024	0.691273887254933	0.375302581731317	0.719392678170311	0.394671208669917	1.99823749094562
	MIIPrepubertalDHT32	1.38631881095725	1.09274292444537	2.04130590496581	1.11465784408778	0.213410916636316	0.406943358337187	0.424386036239952	0.870334930378813	0.324452000920472	1.88562779416703
	MIIPrepubertalDHT33	0.65446452541461	1.79012553734785	1.22456659325814	0.169592877857238	0.746182755503842	0.907685446583034	1.04669559189112	0.746182755503842	0	2.10511818724443
	MIIPrepubertalDHT34	1.28162186539705	1.12019715400241	2.79274068511785	1.18540275194511	0.187761608770278	0.646475686495291	0.531954367725282	1.02111705992655	0.221426094397985	2.14221314889996
	MIIPrepubertalDHT35	1.11272257161302	1.38726113945169	2.20280551656197	0.940792837066548	0.113466853734536	0.673575944557205	0.113466853734536	0.542864003282354	0.113466853734536	2.20280551656197
	MIIPrepubertalDHT36	1.278015483849	1.57683560805584	2.1206965750468	1.04570273114875	0.399523368463458	0.539032465491692	0.283229080769977	0.622279197433914	0.327098553715	1.95613662830633
	MIIPrepubertalDHT37	1.3583480871742	1.66124063848345	1.57960048910793	0.731370887517237	0.345589976389862	0.674603375954426	0.537062389593911	0.563518189163161	0.0877713708591411	1.99509349448782
	MIIPrepubertalDHT38	1.28209611780318	1.66204935819774	1.56682041812632	0.858466091197419	0.391170609797446	0.557779135535846	0.391170609797446	0.579466408522592	0.206836244394653	2.01118540816568
	MIIPrepubertalDHT39	1.23193342140096	1.29170014088626	2.13943882376255	0.841344759635326	0.352229500066885	0.694550126977051	0.522436967479318	0.640405015854115	0.352229500066885	2.0752924050219
	MIIPrepubertalDHT40	1.46105225749706	1.7057302509554	1.85424850356089	1.01631139263482	0.398586761977778	0.621599337901235	0.47452475311976	0.621599337901235	0.302026356523978	2.06128398224659
	MIIPrepubertalDHT41	1.1817447580415	1.87557725778294	2.43548661022578	0.756135419721108	0.319672049852696	0.561529622962152	0.319672049852696	0.630692435991531	0	1.66184002884586
	MIIPrepubertalDHT42	1.12744292124722	1.10608713660132	1.95551044540332	0.835013096820058	0.28232604844515	0.614184463617879	0.178754063460899	0.50224216129099	0	1.96469936397943
	MIIPrepubertalDHT43	1.34009377692461	1.62382769410849	2.27640916245451	0.987931723850795	0.294981707186058	0.486451187461798	0.429851259226238	0.565763096861878	0.237846486542991	2.1156098113173
	MIIPrepubertalDHT44	1.36537004398091	1.67098728650771	1.90473954129727	0.974667577411142	0.348357682198599	0.667913828093207	0.530699633436794	0.597081250968203	0.324544084876118	2.11841403998615
	MIIPrepubertalDHT45	1.30494297032516	1.40303502546941	2.13275391952194	0.798219225703397	0.218586185333631	0.379453902316416	0.433679971087316	0.834221313966064	0.281982112317376	2.21604866258185
	MIIPrepubertalDHT46	1.06383214291908	1.83588852102562	2.77721621777183	0.948258667412721	0.100219985551392	0.490103025441721	0.351822576290114	0.351822576290114	0.191304532869115	2.06075736441464
	MIIPrepubertalDHT47	1.33516506309573	1.47083282583893	1.58220010353602	0.816361098536529	0.180008039793696	0.413955740593044	0.33250292437279	1.06242505439339	0.274264848977164	2.13943367699676
	MIIPrepubertalDHT48	1.30103110898363	1.48592665382002	2.3930062377039	1.23093306833911	0.444353902326967	0.750927565966171	0.403675236063459	0.750927565966171	0.171002822133575	2.23988321867103
	MIIPrepubertalDHT49	1.3513546145742	0.965655275707291	1.79876410556548	0.874967376089295	0.231303217510516	0.48123600197254	0.419027795979888	0.630374787988467	0.375296092409759	2.10281208002196
	MIIPrepubertalDHT50	1.43166850574444	1.58430619058454	2.26190146675363	0.973023826367098	0.235446044049194	0.585795405233442	0.524864649248963	0.614922857947165	0.354001244351543	2.08711011904101
	MIIPrepubertalDHT51	1.36036864491075	1.3051284094611	2.71727666332461	1.03509815801343	0.246304944837836	0.589428470372834	0.374212213644811	0.681840345500178	0.324994646719961	2.22343841618905
	MIIPrepubertalDHT52	1.23832274794322	1.85330286690468	1.77489214159977	0.945805191687149	0.580786056832071	0.556007045412167	0.604965886071243	0.67418361529522	0.300085797340048	1.65697821974911
	MIIPrepubertalDHT53	1.62467917176039	1.64506044357119	1.93240780757373	0.983025301204911	0.145657239882783	0.578856956013394	0.145657239882783	0.663099069960065	0.311788490636447	1.84548772581757
	MIIPrepubertalDHT54	1.2768165144719	1.87624593024481	2.41332123627897	0.949760743752392	0.448590980634103	0.518391778806997	0.59410868047169	0.644884203241219	0.234425152218472	1.89059363391497
	MIIPrepubertalDHT55	1.31157969182431	1.16425231943685	1.58893870552217	0.832698574300356	0.248813974407513	0.33325621747336	0.2037590772614	0.447890210457517	0.15657806800679	1.99171311942025
	MIIPrepubertalDHT56	1.25869537441541	1.61382640067494	1.74573081957213	0.971833253940928	0.271219293996001	0.674479950873724	0.430582787870924	0.757508396206729	0.430582787870924	1.93845591437288
	MIIPrepubertalDHT57	1.1899581985832	1.75774772943938	2.32358270940662	0.921832300324574	0.303295966806798	0.497259735414274	0.415658061779588	0.625768820575447	0.229271782554116	1.99845845002713
	MIIPrepubertalDHT58	0.868859433631207	0.754555616958531	1.74043245899611	0.813339807299999	0.149240636155884	0.535434459126014	0.457062985201795	0.372023108455594	0.121121331264086	2.07760620915059
	MIIPrepubertalDHT59	1.12681020338784	0.966465298852558	1.41449551661712	0.693167181159964	0.228849754540842	0.587804443233001	0.315863783126476	0.587804443233001	0.108217687360028	2.05781493619657
	MIIPrepubertalDHT60	1.42008939160091	1.67142311318992	1.92654421960486	0.737786344649161	0.343049035337921	0.622696067251093	0.435444846716212	0.572675763547558	0.241239029547631	1.89969554587737
	MIIPrepubertalDHT61	1.33742329704675	1.05120803831856	2.05570554700869	0.769553182574919	0.191191413378494	0.592027379329506	0.351629880327507	0.57241032974023	0.274624764569677	2.12515448005301
	MIIPrepubertalDHT62	1.16079741879446	1.12643859303589	2.38730504340345	1.12643859303589	0.102400246726479	0.498931602881811	0.407590629517328	0.765538721112418	0.195281853233617	2.2975346936791
	MIIPrepubertalDHT63	1.50252782341651	1.17929682946163	1.46074960644421	0.62767920357757	0.129169390797958	0.551223658148035	0.378168944985743	0.765013687579807	0.206855423352083	1.9423213892706
	MIIPrepubertalDHT64	1.24580244572713	1.8806467893224	2.00373006056175	0.672931274799924	0.264784199944542	0.79416779864006	0.504902761539943	0.534942085934845	0.408958693591681	2.16680179577023
	MIIPrepubertalDHT65	1.11387438709008	1.2399280876651	2.12418721856819	0.690061526392167	0.256427719436706	0.852116785456578	0.343041678656229	0.597987234421865	0.110576814475898	2.26718985470994
	MIIPrepubertalDHT66	1.33737329861411	1.21694849323873	1.94690855218702	0.711565776347709	0.328542268984803	0.645809847131119	0.388911172863501	0.622893929715946	0.195631633530641	2.2435859261181
	MIIPrepubertalDHT67	1.13775538306057	1.3888052390229	1.63165530955034	0.680613261082264	0.382774086107457	0.590841980871834	0.323210697696875	0.382774086107457	0.192251907155805	2.23557374468476
17NF
		Acadm	Auh	Bag5	Diablo	Echs1	Hspb1	Lonp2	Map3k5	Melk	Pparg
	MII17B1	0.825344511670153	1.31620188905197	0.0272386086915764	0.178206667476939	0.651003076317199	0.0478285160493421	0.505767410504859	0.596100901219131	0.916293867277548	0.339607610853466
	MII17B2	0.580789324762128	1.1441611388847	0.113176136044989	0.186829226526994	0.627563317108917	0.0662312793232121	0.403085667853314	0.561449448261937	0.787680503497267	0.42570684473259
	MII17B6	0.903501780165852	1.08208489300721	0.0162267532268757	0.0786222623473238	0.633074718350942	0.0321943978305728	0.325295268343225	0.41562158449159	0.768907445850282	0.21944618835891
	MII17B7	0.937098617821272	1.25612661065872	0.0195848528473981	0.204935411766009	0.484278549034756	0.0387934954618735	0.472017708720159	0.304540735576588	0.864813694378731	0.593820460529997
	MII17B8	0.826543285515249	1.34735636025932	0.0361944976889632	0.141531818458942	0.58870317730322	0.0494366725107941	0.715804245481649	0.413034864455553	1.08919336614604	0.477944408612293
	MII17B9	1.19343601265375	1.28520667559627	0.213307341153308	0.389017259370383	0.783364890532013	0	0.213307341153308	0.275371617701319	0.783364890532013	0.33380798698676
	MII17B10	1.0219085197179	1.41247357624105	0	0.150847863465514	0.493936412911402	0.0607403571130705	0.486264304149824	0.31899020916167	0.718847087900961	0.253141627155554
	MII17B11	0.893530026017193	1.18065962907822	0.0129035644005406	0.101783898764928	0.485179544368364	0.0740315536260687	0.564556392138932	0.578611106612942	0.924489706453843	0.465669861081516
	MII17B12	0.985132342555222	1.38883469389707	0.0367392943646316	0.108501408781671	0.543226810602058	0.0568270136712155	0.65494571157113	0.522637242406115	1.11783919552373	0.849734037130214
	MII17B13	0.824526593275476	1.42561542208918	0.0197639318180677	0.130785881834356	0.597946977235867	0.0921013111153452	0.443977159018932	0.431090194525686	0.893559020965175	0.553045485498912
	MII17B14	0.846177191449035	1.47024091239776	0.0308308632756221	0.26040468214169	0.629520021972372	0.0458970162314778	0.604175519202907	0.37432547683321	0.798016618291877	0.524043823765129
	MII17B16	0.620909719983486	0.918721715335923	0	0	0.412767100023395	0.0775933569765431	0.430409687034762	0.238184840645541	0.430409687034762	0.279699648683668
	MII17B17	0.705630895477852	1.12434688574656	0.00927615156169415	0.00927615156169415	0.513416387522433	0.00927615156169415	0.323598035892833	0.395148094655742	0.810391104252713	0.231857978216855
	MII17B18	0.427620320504323	1.12527187635461	0	0.236495493108485	0.800784923143589	0	0.461822795913764	0.236495493108485	0.617219195989533	0.588011938862884
	MII17B19	0.593748084336738	1.0985726505997	0.026666682451352	0.026666682451352	0.449503570525498	0.126744627527875	0.34030865504275	0.414413605341731	0.69311745215594	0.173262262332263
	MII17B20	0.602216120026617	1.16049915521228	0.0206136670419627	0.202512346027129	0.53675792312718	0.0885300591789415	0.509325838401563	0.341669573224879	0.616059453331626	0.320060372274179
	MII17NF1	0.961207643321767	1.41302416721186	0.122150025799809	0.211340832811922	0.52440486821844	0.149963349106504	0.521862396793438	0.715950288809912	0.995306609385956	0.557934798067387
	MII17NF2	0.957446199984995	1.54866514418007	0.0627407906610746	0.188955710914749	0.490091132349891	0.195431933730053	0.714200715117082	0.847694546256884	0.948619880247063	0.764469795436021
	MII17NF3	1.03659481411615	1.51194651190952	0.109001944047898	0.234975984773396	0.565362569565234	0.197877093574878	0.676703701283106	0.797842227002441	0.882329967998313	0.622581941610391
	MII17NF4	0.755811120516714	1.47675911361523	0.17028659147516	0.391759533577206	0.602192655366065	0.178084951861537	0.761606573468854	0.391759533577206	0.669354160492071	0.383359620432877
	MII17NF6	1.06057197446527	1.51251897761864	0.0800485589173191	0.141088606945571	0.568269503420983	0.0645432752757525	1.15416596592576	0.577667668950967	0.926586996798498	0.60947084833672
	MII17NF7	1.21353160807548	1.82827013265916	0.0260374196022042	0.352113325534108	0.885619188837246	0.220104785588579	0.85990377684643	0.848677177010749	1.23165624057701	0.931689825656618
	MII17NF8	1.22794091676597	1.87637709268187	0.07083536576376	0.336219833135073	0.734651473542166	0.136983289303681	0.896813367334016	0.682453487573056	1.02173841564524	1.06201907897411
	MII17NF9	0.807078071442225	1.57860399040085	0.170756945383334	0.270284612983159	0.689680918705448	0.0602174493678022	1.09398793105041	0.720347351342582	1.09398793105041	0.658044223030832
	MII17NF10	0.995842789792813	1.65284000549608	0.0875040516387873	0.30050868257019	0.641446303851974	0.1807657534875	0.817580276674226	0.485437469702411	0.919832583545082	0.804031035441155
	MII17NF11	1.25543629627588	1.77076491896769	0.010190225959958	0.151756819655434	0.575723393863976	0.364934664331986	0.922616212639172	0.615246620576337	0.67956571693089	0.663869608325971
	MII17NF12	1.16166882561658	1.29042020606941	0	0.136583630971593	0.549134606593119	0.136583630971593	0.630263004990457	0.630263004990457	0.460838619036247	0.630263004990457
	MII17NF15	1.07117429528319	1.52957390826039	0.0712039390738392	0.314081252502215	0.906645916666902	0.366586474135529	1.16751807213485	0.634247303164101	1.07117429528319	0.672639586786919
	MII17NF16	1.42689890994208	1.61797501461906	0.0520646313629416	0.148705720737578	0.595662461012629	0.143272268356513	1.19429460069768	0.808672899833572	1.01199037558477	0.761358418876089
	MII17NF17	0.934504628850141	1.60785234887446	0	0.272393947273434	0.631593822591123	0.194957332124353	0.739966201572848	0.486251161890476	0.820654244267865	0.589079992192463
	MII17NF18	1.19747711574707	1.45727586440442	0.1598896154743	0.0561853997245065	0.380044896157328	0.109381226177246	0.962496930586801	0.624282891966878	0.9173454898484	0.9173454898484
	MII17NF20	1.43940403781093	1.87439604716585	0.0375960102383467	0	0.237584194273647	0	0.88274726424004	0.850539242723948	1.23893858605369	0.987946598509261
Maternal obesity
		Arfgef1	Ogt	Ogdh	Actn3
	F1CV1	1.69321631771355	1.22815126185964	0.545528923759062	0.0207371606828729
	F1CV2	1.68425584324219	1.06708085405624	0.339956015555899	0.0129762749262508
	F1CV3	1.68395343305938	1.38404358974246	0.724388629155879	0
	F1CV6	1.33346838733376	1.29391317910635	0.517140655600059	0.0149373255450712
	F1CV11	1.36911953525307	0.876958311825527	0.410221828893736	0.0297092651120918
	F1CV12	1.39068843210668	1.26209579596795	0.440866931919219	0.0576677059031324
	F1CV13	1.48746591083037	1.17052038346103	0.468232850188495	0.023298930462924
	F1CV14	1.36214711394199	1.14285615369466	0.520832031337199	0
	MIIPNAHV1	1.24844510384739	0.771378096159422	0.155016414274207	0.0027450343127272
	MIIPNAHV2	1.207526065564	0.767298363189318	0.382370841474035	0
	MIIPNAHV3	1.24520567150893	0.850606892275425	0.243810173779804	0
	MIIPNAHV4	1.2138489453473	0.935023214514323	0.232437112011187	0
	MIIPNAHV5	1.23857991692033	1.06323666731751	0.293178153288336	0
	MIIPNAHV6	1.38876988554573	0.996234440653456	0.380146641293121	0.00244409561248451
	MIIPNAHV7	1.10760210965726	1.04210440668715	0.477305469677018	0.0119232562381762
	MIIPNAHV8	1.07329540835336	0.754398135545035	0.413412647097799	0
	MIIPNAHV9	1.59455693997908	0.492665110958959	0	0
	MIIPNAHV10	1.58498444749511	0.995015900131845	0.475516829281429	0.0172460140757431
	MIIPNAHV11	1.29335689206314	1.25500649029774	0.291787428712123	0.00201474518622936
	MIIPNAHV12	1.58312106187418	1.08655571732761	0.578015699228897	0.00887783025460821
	MIIPNAHV13	1.28344081823325	1.08379975301922	0.306396351461373	0.00354342407201704
	MIIPNAHV14	1.46402446788658	1.09616601615599	0.496010111128225	0
	MIIPNAHV15	1.13885751944874	1.05693536104491	0.375847053430548	0.0344924216267873

## Sheet: Supplementary Data 4
Supplementary Data 4 (The source data for Fig. 6c): Heatmap of expression of DEGs enriched in Response to steroid hormone, inflammatory response in PNA, maternal obesity, Peripubertal androgenized, and 17NF
Response to Steriod hormone					Inflammatory Response
PNA					PNA
Gene	PNASteriod_CNT	PNASteriod_DHT			Gene	PNASteriod_CNT	PNASteriod_DHT
Pon1	0.6761074728476	-0.6761074728476			Cd44	-0.430570663072524	0.430570663072523
Apoa1	0.582490783292254	-0.582490783292254			Apoa1	0.582490783292254	-0.582490783292254
					Ccr7	-0.465245296198729	0.465245296198729
Peripubertal Androgenized
Gene	CNT	DHT			Peripubertal Androgenized
Hsd11b1	-0.414095971073681	0.414095971073681			Gene	CNT	DHT
Nsdhl	0.225086755658467	-0.225086755658467			Lep	-0.766110530427584	0.766110530427585
Pon1	-0.893887147210356	0.893887147210356			Ido1	0.981600450776918	-0.981600450776918
Lep	-0.766110530427584	0.766110530427585			Agt	-0.782860575589529	0.782860575589529
Lipe	-0.296785624195359	0.296785624195359
Dkkl1	0.955327937827582	-0.955327937827582			17NF
Agt	-0.782860575589529	0.782860575589529			Gene	CNT	NF
Tm7sf2	0.323728200526736	-0.323728200526737			Lep	-0.42505379186445	0.42505379186445
					Ido1	-1.47483573013043	1.47483573013043
17NF					Agt	0.931297668017256	-0.931297668017256
Gene	CNT	NFNF
Hsd11b1	0.265822950041066	-0.265822950041065			Maternal Obesity
Nsdhl	0.389004073832811	-0.389004073832811			Gene	CNT	HFHS
Pon1	0.472430758587952	-0.472430758587952			Cd44	-0.348384305696786	0.348384305696786
Lep	-0.42505379186445	0.42505379186445			Apoa1	0.437595356827797	-0.437595356827797
Lipe	0.18851395822176	-0.188513958221761			Ccr7	-0.759039060982797	0.759039060982796
Dkkl1	-0.619525460525544	0.619525460525544
Agt	0.931297668017256	-0.931297668017256
Tm7sf2	0.463604009395872	-0.463604009395872
Maternal Obesity
Gene	CNT	HFHS
Pon1	0.529056803670286	-0.529056803670286
Apoa1	0.437595356827797	-0.437595356827797
